# Supplementary material for: Mapping of a Quantitative Trait Locus for Stay-Green Trait in Common Wheat
Source: Plants (Basel). 2025 Feb 27;14(5):727. doi: 10.3390/plants14050727 (PMC11901440; doi:10.3390/plants14050727)
Supplement: Supplementary file 1 [file plants-14-00727-s001.zip]

Archive with 1 entries (1 files):
- plants-3497626-supplementary.xlsx
