# Supplementary material for: Mapping of a Quantitative Trait Locus for Stay-Green Trait in Common Wheat
Source: Plants (Basel). 2025 Feb 27;14(5):727. doi: 10.3390/plants14050727 (PMC11901440; doi:10.3390/plants14050727)
Supplement: Supplementary file 1 [file plants-14-00727-s001.zip › plants-3497626-supplementary.xlsx]

## Sheet: Table S1
Table S1. 280 high-confidence annotated genes within QSg.sxau-7D region.
Gene-ID	Functional annotation	Pfam number	GO annotation
TraesCS7D01G408900	B3 domain-containing protein
TraesCS7D01G409000	Dolichyl-diphosphooligosaccharide--protein glycosyltransferase 48 kDa subunit	PF03345	GO:0005789 CC: endoplasmic reticulum membrane;GO:0018279 BP: protein N-linked glycosylation via asparagine
TraesCS7D01G409100	Myb family transcription factor	PF00249	GO:0003677 MF: DNA binding
TraesCS7D01G409200	26S proteasome regulatory subunit	PF01398	GO:0005515 MF: protein binding
TraesCS7D01G409300	Bifunctional protein HldE
TraesCS7D01G409400	Kinase family protein	PF00069	GO:0004672 MF: protein kinase activity;GO:0005524 MF: ATP binding;GO:0006468 BP: protein phosphorylation
TraesCS7D01G409500	3-phosphoinositide-dependent protein kinase-1-like
TraesCS7D01G409600	Protein AIG2	PF06094
TraesCS7D01G409700	Auxin response factor	PF02362	GO:0003677 MF: DNA binding;GO:0005515 MF: protein binding;GO:0005634 CC: nucleus;GO:0006355 BP: regulation of transcription, DNA-templated;GO:0009725 BP: response to hormone
TraesCS7D01G409800	Disease resistance protein RPM1	PF00931	GO:0043531 MF: ADP binding
TraesCS7D01G409900	Type 1 membrane protein-like
TraesCS7D01G410000	TCP family transcription factor 4
TraesCS7D01G410100	Galactokinase	PF13528	GO:0005524 MF: ATP binding;GO:0005737 CC: cytoplasm;GO:0008152 BP: metabolic process;GO:0016301 MF: kinase activity;GO:0016773 MF: phosphotransferase activity, alcohol group as acceptor
TraesCS7D01G410200	O-glucosyltransferase rumi-like protein	PF05686
TraesCS7D01G410300	Methyl-CpG-binding domain protein	PF07496	GO:0003677 MF: DNA binding;GO:0005634 CC: nucleus;GO:0008270 MF: zinc ion binding
TraesCS7D01G410400	14 kDa proline-rich protein DC2.15	PF14547
TraesCS7D01G410500	Ankyrin repeat family protein, putative	PF12796	GO:0005515 MF: protein binding
TraesCS7D01G410600	Ta11-like non-LTR retrotransposon	PF14111
TraesCS7D01G410700	14 kDa proline-rich protein DC2.15	PF14547
TraesCS7D01G410800	L-lactate dehydrogenase	PF00056	GO:0003824 MF: catalytic activity;GO:0004459 MF: L-lactate dehydrogenase activity;GO:0005737 CC: cytoplasm;GO:0005975 BP: carbohydrate metabolic process;GO:0016491 MF: oxidoreductase activity;GO:0016616 MF: oxidoreductase activity, acting on the CH-OH group of donors, NAD or NADP as acceptor;GO:0019752 BP: carboxylic acid metabolic process;GO:0055114 BP: oxidation-reduction process
TraesCS7D01G410900	Protein EFR3-like protein		GO:0005488 MF: binding
TraesCS7D01G411000	SAUR-like auxin-responsive family protein	PF02519	GO:0009733 BP: response to auxin
TraesCS7D01G411100	SAUR-like auxin-responsive protein family, putative	PF02519	GO:0009733 BP: response to auxin
TraesCS7D01G411200	HKT23 transporter	PF02386	GO:0006812 BP: cation transport;GO:0008324 MF: cation transmembrane transporter activity;GO:0055085 BP: transmembrane transport
TraesCS7D01G411300	HKT23 transporter	PF02386	GO:0006812 BP: cation transport;GO:0008324 MF: cation transmembrane transporter activity;GO:0055085 BP: transmembrane transport
TraesCS7D01G411400	Pentatricopeptide repeat-containing protein	PF01535	GO:0005515 MF: protein binding
TraesCS7D01G411500	Beta-carotene isomerase D27, chloroplastic	PF13225
TraesCS7D01G411600	60S acidic ribosomal protein P3	PF00428	GO:0003735 MF: structural constituent of ribosome;GO:0005622 CC: intracellular;GO:0005840 CC: ribosome;GO:0006414 BP: translational elongation
TraesCS7D01G411700	Defensin	PF00304	GO:0006952 BP: defense response
TraesCS7D01G411800	Transcription elongation factor (TFIIS) family protein	PF08711	GO:0005634 CC: nucleus
TraesCS7D01G411900	Transcription elongation factor (TFIIS) family protein		GO:0005634 CC: nucleus
TraesCS7D01G412000	ABC1 protein kinase	PF03109
TraesCS7D01G412100	UDP-sugar pyrophosphorylase	PF01704	GO:0008152 BP: metabolic process;GO:0070569 MF: uridylyltransferase activity
TraesCS7D01G412200	ATP-dependent RNA helicase	PF00270	GO:0003676 MF: nucleic acid binding;GO:0005524 MF: ATP binding
TraesCS7D01G412300	Glutamate dehydrogenase	PF00208	GO:0006520 BP: cellular amino acid metabolic process;GO:0016491 MF: oxidoreductase activity;GO:0055114 BP: oxidation-reduction process
TraesCS7D01G412400	Zinc-transporting ATPase	PF00122	GO:0000166 MF: nucleotide binding;GO:0006812 BP: cation transport;GO:0016021 CC: integral component of membrane;GO:0019829 MF: cation-transporting ATPase activity;GO:0030001 BP: metal ion transport;GO:0046872 MF: metal ion binding
TraesCS7D01G412500	Peptidyl-prolyl cis-trans isomerase	PF00160	GO:0000413 BP: protein peptidyl-prolyl isomerization;GO:0003755 MF: peptidyl-prolyl cis-trans isomerase activity;GO:0006457 BP: protein folding
TraesCS7D01G412600	disease resistance protein (TIR-NBS-LRR class)	PF00931	GO:0043531 MF: ADP binding
TraesCS7D01G412700	Core-2/I-branching beta-1,6-N-acetylglucosaminyltransferase family protein	PF02485	GO:0008375 MF: acetylglucosaminyltransferase activity;GO:0016020 CC: membrane
TraesCS7D01G412800	Zinc-transporting ATPase	PF00122	GO:0000166 MF: nucleotide binding;GO:0006812 BP: cation transport;GO:0016021 CC: integral component of membrane;GO:0019829 MF: cation-transporting ATPase activity;GO:0030001 BP: metal ion transport;GO:0046872 MF: metal ion binding
TraesCS7D01G412900	Zinc transporter	PF02535	GO:0005385 MF: zinc ion transmembrane transporter activity;GO:0016020 CC: membrane;GO:0016021 CC: integral component of membrane;GO:0030001 BP: metal ion transport;GO:0046873 MF: metal ion transmembrane transporter activity;GO:0055085 BP: transmembrane transport;GO:0071577 BP: zinc II ion transmembrane transport
TraesCS7D01G413000	Iron vacuolar transporter	PF01988
TraesCS7D01G413100	Basic-leucine zipper (bZIP) transcription factor family protein	PF07716	GO:0003700 MF: transcription factor activity, sequence-specific DNA binding;GO:0006355 BP: regulation of transcription, DNA-templated;GO:0043565 MF: sequence-specific DNA binding
TraesCS7D01G413200	E3 ubiquitin-protein ligase	PF13920	GO:0005515 MF: protein binding;GO:0008270 MF: zinc ion binding
TraesCS7D01G413300	Zinc transporter	PF02535	GO:0016020 CC: membrane;GO:0030001 BP: metal ion transport;GO:0046873 MF: metal ion transmembrane transporter activity;GO:0055085 BP: transmembrane transport
TraesCS7D01G413400	Zinc transporter	PF02535	GO:0016020 CC: membrane;GO:0030001 BP: metal ion transport;GO:0046873 MF: metal ion transmembrane transporter activity;GO:0055085 BP: transmembrane transport
TraesCS7D01G413500	6,7-dimethyl-8-ribityllumazine synthase	PF14009
TraesCS7D01G413600	Pentatricopeptide repeat-containing protein	PF01535	GO:0005515 MF: protein binding
TraesCS7D01G413700	Subtilisin-like protease	PF05922	GO:0004252 MF: serine-type endopeptidase activity;GO:0005618 CC: cell wall;GO:0006508 BP: proteolysis;GO:0016020 CC: membrane
TraesCS7D01G413800	26S proteasome non-ATPase regulatory subunit-like protein	PF01851	GO:0005488 MF: binding
TraesCS7D01G413900	26S proteasome non-ATPase regulatory subunit-like protein	PF01851	GO:0005488 MF: binding
TraesCS7D01G414000	Nuclear transport factor 2 family protein	PF02136	GO:0005622 CC: intracellular;GO:0006810 BP: transport
TraesCS7D01G414100	ENTH/ANTH/VHS superfamily protein	PF07651	GO:0005543 MF: phospholipid binding;GO:0005545 MF: 1-phosphatidylinositol binding;GO:0030136 CC: clathrin-coated vesicle;GO:0030276 MF: clathrin binding;GO:0048268 BP: clathrin coat assembly
TraesCS7D01G414200	Glycosyltransferase	PF00201	GO:0008152 BP: metabolic process;GO:0016758 MF: transferase activity, transferring hexosyl groups
TraesCS7D01G414300	Aminodeoxychorismate synthase	PF00117	GO:0009058 BP: biosynthetic process;GO:0009396 BP: folic acid-containing compound biosynthetic process
TraesCS7D01G414400	Protein CHLOROPLAST IMPORT APPARATUS 2
TraesCS7D01G414500	Alpha/beta-Hydrolases superfamily protein	PF07859	GO:0008152 BP: metabolic process;GO:0016787 MF: hydrolase activity
TraesCS7D01G414600	Macrophage migration inhibitory factor	PF01187
TraesCS7D01G414700	Mitogen-activated protein kinase	PF00069	GO:0004672 MF: protein kinase activity;GO:0004707 MF: MAP kinase activity;GO:0005524 MF: ATP binding;GO:0006468 BP: protein phosphorylation
TraesCS7D01G414800	Macrophage migration inhibitory factor	PF01187
TraesCS7D01G414900	Mitogen-activated protein kinase	PF00069	GO:0004672 MF: protein kinase activity;GO:0004707 MF: MAP kinase activity;GO:0005524 MF: ATP binding;GO:0006468 BP: protein phosphorylation
TraesCS7D01G415000	Disease resistance protein RGA2	PF00931	GO:0043531 MF: ADP binding
TraesCS7D01G415100	Zinc finger CCHC domain-containing protein 10	PF13917	GO:0003676 MF: nucleic acid binding;GO:0008270 MF: zinc ion binding
TraesCS7D01G415200	Purple acid phosphatase	PF00149	GO:0016787 MF: hydrolase activity
TraesCS7D01G415300	GATA transcription factor, putative
TraesCS7D01G415400	B3 domain-containing protein family		GO:0003677 MF: DNA binding
TraesCS7D01G415500	Exostosin family protein	PF03016
TraesCS7D01G415600	Cytochrome P450 family protein, expressed	PF00067	GO:0005506 MF: iron ion binding;GO:0016705 MF: oxidoreductase activity, acting on paired donors, with incorporation or reduction of molecular oxygen;GO:0020037 MF: heme binding;GO:0055114 BP: oxidation-reduction process
TraesCS7D01G415700	Cytochrome P450 family protein, expressed	PF00067	GO:0005506 MF: iron ion binding;GO:0016705 MF: oxidoreductase activity, acting on paired donors, with incorporation or reduction of molecular oxygen;GO:0020037 MF: heme binding;GO:0055114 BP: oxidation-reduction process
TraesCS7D01G415800	RING/U-box superfamily protein	PF00097	GO:0005515 MF: protein binding;GO:0008270 MF: zinc ion binding;GO:0046872 MF: metal ion binding
TraesCS7D01G415900	Ty3-gypsy retrotransposon protein
TraesCS7D01G416000	GATA transcription factor	PF06200	GO:0003700 MF: transcription factor activity, sequence-specific DNA binding;GO:0005515 MF: protein binding;GO:0006355 BP: regulation of transcription, DNA-templated;GO:0008270 MF: zinc ion binding;GO:0043565 MF: sequence-specific DNA binding
TraesCS7D01G416100	Serrate RNA effector molecule	PF12066	GO:0003676 MF: nucleic acid binding
TraesCS7D01G416200	NBS-LRR-like resistance protein	PF00931	GO:0043531 MF: ADP binding
TraesCS7D01G416300	Ethylene-responsive transcription factor	PF00847	GO:0003677 MF: DNA binding;GO:0003700 MF: transcription factor activity, sequence-specific DNA binding;GO:0006355 BP: regulation of transcription, DNA-templated
TraesCS7D01G416400	Receptor-like kinase	PF08263	GO:0004672 MF: protein kinase activity;GO:0005515 MF: protein binding;GO:0005524 MF: ATP binding;GO:0006468 BP: protein phosphorylation
TraesCS7D01G416500	FBD-associated F-box protein		GO:0005515 MF: protein binding
TraesCS7D01G416600	NAD(P)H dehydrogenase (Quinone)	PF03358	GO:0003955 MF: NAD(P)H dehydrogenase (quinone) activity;GO:0010181 MF: FMN binding;GO:0016491 MF: oxidoreductase activity
TraesCS7D01G416700	Choline monooxygenase	PF00355	GO:0005506 MF: iron ion binding;GO:0006725 BP: cellular aromatic compound metabolic process;GO:0016491 MF: oxidoreductase activity;GO:0016708 MF: oxidoreductase activity, acting on paired donors, with incorporation or reduction of molecular oxygen, NAD(P)H as one donor, and incorporation of two atoms of oxygen into one donor;GO:0019439 BP: aromatic compound catabolic process;GO:0051537 MF: 2 iron…
TraesCS7D01G416800	Damaged dna-binding 2, putative isoform 1
TraesCS7D01G416900	Leucine-rich repeat receptor-like protein kinase family	PF08263
TraesCS7D01G417000	Exocyst complex component EXO70A1	PF03081	GO:0000145 CC: exocyst;GO:0006887 BP: exocytosis
TraesCS7D01G417100	Protein ENHANCED DISEASE RESISTANCE 2-like	PF07059
TraesCS7D01G417200	Harpin-induced protein
TraesCS7D01G417300	RNA-binding protein	PF00076	GO:0003676 MF: nucleic acid binding
TraesCS7D01G417400	Peroxidase	PF00141	GO:0004601 MF: peroxidase activity;GO:0006979 BP: response to oxidative stress;GO:0020037 MF: heme binding;GO:0055114 BP: oxidation-reduction process
TraesCS7D01G417500	Glutathione S-transferase T3
TraesCS7D01G417600	Protein phosphatase 2C	PF00481	GO:0003824 MF: catalytic activity;GO:0043169 MF: cation binding
TraesCS7D01G417700	Homeobox protein, putative	PF00046	GO:0003677 MF: DNA binding;GO:0003700 MF: transcription factor activity, sequence-specific DNA binding;GO:0006355 BP: regulation of transcription, DNA-templated;GO:0043565 MF: sequence-specific DNA binding
TraesCS7D01G417800	ATP-dependent zinc metalloprotease FtsH	PF14363	GO:0005524 MF: ATP binding
TraesCS7D01G417900	Calcium-binding mitochondrial carrier protein SCaMC-2	PF07762
TraesCS7D01G418000	Transcription elongation factor SPT5	PF07762
TraesCS7D01G418100	F-box protein	PF03478	GO:0005515 MF: protein binding
TraesCS7D01G418200	Protein kinase family protein	PF13947	GO:0004672 MF: protein kinase activity;GO:0005509 MF: calcium ion binding;GO:0005515 MF: protein binding;GO:0005524 MF: ATP binding;GO:0006468 BP: protein phosphorylation;GO:0030247 MF: polysaccharide binding
TraesCS7D01G418300	DNA-directed RNA polymerases I, II, and III subunit rpabc3	PF03870	GO:0006351 BP: transcription, DNA-templated
TraesCS7D01G418400	Transposon protein, putative, CACTA, En/Spm sub-class, expressed	PF02992
TraesCS7D01G418500	Transposon protein, putative, CACTA, En/Spm sub-class
TraesCS7D01G418600	Xyloglucan endotransglucosylase/hydrolase	PF00722	GO:0004553 MF: hydrolase activity, hydrolyzing O-glycosyl compounds;GO:0005618 CC: cell wall;GO:0005975 BP: carbohydrate metabolic process;GO:0006073 BP: cellular glucan metabolic process;GO:0016762 MF: xyloglucan:xyloglucosyl transferase activity;GO:0048046 CC: apoplast
TraesCS7D01G418700	Xyloglucan endotransglucosylase/hydrolase	PF00722	GO:0004553 MF: hydrolase activity, hydrolyzing O-glycosyl compounds;GO:0005618 CC: cell wall;GO:0005975 BP: carbohydrate metabolic process;GO:0006073 BP: cellular glucan metabolic process;GO:0016762 MF: xyloglucan:xyloglucosyl transferase activity;GO:0048046 CC: apoplast
TraesCS7D01G418800	Zinc finger (C3HC4-type RING finger) family protein	PF00092
TraesCS7D01G418900	Xyloglucan endotransglucosylase/hydrolase	PF00722	GO:0004553 MF: hydrolase activity, hydrolyzing O-glycosyl compounds;GO:0005975 BP: carbohydrate metabolic process
TraesCS7D01G419000	Xyloglucan endotransglucosylase/hydrolase	PF00722	GO:0004553 MF: hydrolase activity, hydrolyzing O-glycosyl compounds;GO:0005618 CC: cell wall;GO:0005975 BP: carbohydrate metabolic process;GO:0006073 BP: cellular glucan metabolic process;GO:0016762 MF: xyloglucan:xyloglucosyl transferase activity;GO:0048046 CC: apoplast
TraesCS7D01G419100	Xyloglucan endotransglucosylase/hydrolase	PF00722	GO:0004553 MF: hydrolase activity, hydrolyzing O-glycosyl compounds;GO:0005618 CC: cell wall;GO:0005975 BP: carbohydrate metabolic process;GO:0006073 BP: cellular glucan metabolic process;GO:0010411 BP: xyloglucan metabolic process;GO:0016762 MF: xyloglucan:xyloglucosyl transferase activity;GO:0042546 BP: cell wall biogenesis;GO:0048046 CC: apoplast
TraesCS7D01G419200	Xyloglucan endotransglucosylase/hydrolase	PF00722	GO:0004553 MF: hydrolase activity, hydrolyzing O-glycosyl compounds;GO:0005618 CC: cell wall;GO:0005975 BP: carbohydrate metabolic process;GO:0006073 BP: cellular glucan metabolic process;GO:0010411 BP: xyloglucan metabolic process;GO:0016762 MF: xyloglucan:xyloglucosyl transferase activity;GO:0042546 BP: cell wall biogenesis;GO:0048046 CC: apoplast
TraesCS7D01G419300	Xyloglucan endotransglucosylase/hydrolase	PF00722	GO:0004553 MF: hydrolase activity, hydrolyzing O-glycosyl compounds;GO:0005618 CC: cell wall;GO:0005975 BP: carbohydrate metabolic process;GO:0006073 BP: cellular glucan metabolic process;GO:0010411 BP: xyloglucan metabolic process;GO:0016762 MF: xyloglucan:xyloglucosyl transferase activity;GO:0042546 BP: cell wall biogenesis;GO:0048046 CC: apoplast
TraesCS7D01G419400	Xyloglucan endotransglucosylase/hydrolase	PF00722	GO:0004553 MF: hydrolase activity, hydrolyzing O-glycosyl compounds;GO:0005618 CC: cell wall;GO:0005975 BP: carbohydrate metabolic process;GO:0006073 BP: cellular glucan metabolic process;GO:0010411 BP: xyloglucan metabolic process;GO:0016762 MF: xyloglucan:xyloglucosyl transferase activity;GO:0042546 BP: cell wall biogenesis;GO:0048046 CC: apoplast
TraesCS7D01G419500	Extracellular matrix-binding protein ebh
TraesCS7D01G419600	Xyloglucan endotransglucosylase/hydrolase	PF00722	GO:0004553 MF: hydrolase activity, hydrolyzing O-glycosyl compounds;GO:0005618 CC: cell wall;GO:0005975 BP: carbohydrate metabolic process;GO:0006073 BP: cellular glucan metabolic process;GO:0010411 BP: xyloglucan metabolic process;GO:0016762 MF: xyloglucan:xyloglucosyl transferase activity;GO:0042546 BP: cell wall biogenesis;GO:0048046 CC: apoplast
TraesCS7D01G419700	Chlororespiratory reduction 42	PF11347
TraesCS7D01G419800	Inositol polyphosphate multikinase	PF03770	GO:0008440 MF: inositol-1,4,5-trisphosphate 3-kinase activity
TraesCS7D01G419900	Xyloglucan endotransglucosylase/hydrolase	PF00722	GO:0004553 MF: hydrolase activity, hydrolyzing O-glycosyl compounds;GO:0005618 CC: cell wall;GO:0005975 BP: carbohydrate metabolic process;GO:0006073 BP: cellular glucan metabolic process;GO:0010411 BP: xyloglucan metabolic process;GO:0016762 MF: xyloglucan:xyloglucosyl transferase activity;GO:0042546 BP: cell wall biogenesis;GO:0048046 CC: apoplast
TraesCS7D01G420000	Ring finger protein, putative	PF13639	GO:0005515 MF: protein binding;GO:0008270 MF: zinc ion binding
TraesCS7D01G420100	Phosphate import ATP-binding protein PstB	PF00005	GO:0005524 MF: ATP binding;GO:0016887 MF: ATPase activity
TraesCS7D01G420200	BTB-POZ and MATH domain protein		GO:0005515 MF: protein binding
TraesCS7D01G420300	carboxyl-terminal peptidase (DUF239)	PF03080
TraesCS7D01G420400	RING/U-box superfamily protein	PF13639	GO:0005515 MF: protein binding;GO:0008270 MF: zinc ion binding
TraesCS7D01G420500	Peroxidase	PF00141	GO:0004601 MF: peroxidase activity;GO:0006979 BP: response to oxidative stress;GO:0020037 MF: heme binding;GO:0055114 BP: oxidation-reduction process
TraesCS7D01G420600	Cortactin-binding protein 2
TraesCS7D01G420700	Transposon protein, putative, CACTA, En/Spm sub-class
TraesCS7D01G420800	Peroxidase	PF00141	GO:0004601 MF: peroxidase activity;GO:0006979 BP: response to oxidative stress;GO:0020037 MF: heme binding;GO:0055114 BP: oxidation-reduction process
TraesCS7D01G420900	High-affinity nitrate transporter 2.2	PF07690	GO:0005215 MF: transporter activity;GO:0016021 CC: integral component of membrane;GO:0055085 BP: transmembrane transport
TraesCS7D01G421000	ARM repeat superfamily protein, putative		GO:0005488 MF: binding
TraesCS7D01G421100	GDSL esterase/lipase	PF00657	GO:0016788 MF: hydrolase activity, acting on ester bonds
TraesCS7D01G421200	GDSL esterase/lipase	PF00657	GO:0016788 MF: hydrolase activity, acting on ester bonds
TraesCS7D01G421300	Pentatricopeptide repeat-containing protein	PF01535	GO:0005515 MF: protein binding;GO:0008270 MF: zinc ion binding
TraesCS7D01G421400	T-box transcription factor, putative (DUF863)
TraesCS7D01G421500	Fe/S biogenesis protein nfuA	PF01106	GO:0005506 MF: iron ion binding;GO:0016226 BP: iron-sulfur cluster assembly;GO:0051536 MF: iron-sulfur cluster binding
TraesCS7D01G421600	Pentatricopeptide repeat-containing protein	PF01535	GO:0005515 MF: protein binding
TraesCS7D01G421700	F-box family protein	PF00646	GO:0005515 MF: protein binding
TraesCS7D01G421800	3-oxoacyl-[acyl-carrier-protein] synthase	PF07466
TraesCS7D01G421900	GDSL esterase/lipase	PF00657	GO:0016788 MF: hydrolase activity, acting on ester bonds
TraesCS7D01G422000	ARM repeat superfamily protein		GO:0005488 MF: binding
TraesCS7D01G422100	Serine/threonine-protein kinase	PF01453	GO:0004672 MF: protein kinase activity;GO:0004674 MF: protein serine/threonine kinase activity;GO:0005524 MF: ATP binding;GO:0006468 BP: protein phosphorylation;GO:0048544 BP: recognition of pollen
TraesCS7D01G422200	ARM repeat superfamily protein
TraesCS7D01G422300	Freezing-induced 1	PF05553
TraesCS7D01G422400	Freezing-induced 1
TraesCS7D01G422500	Sugar transporter family protein	PF00083	GO:0005215 MF: transporter activity;GO:0016020 CC: membrane;GO:0016021 CC: integral component of membrane;GO:0022857 MF: transmembrane transporter activity;GO:0022891 MF: substrate-specific transmembrane transporter activity;GO:0055085 BP: transmembrane transport
TraesCS7D01G422600	Heat shock 70 kDa protein	PF00012
TraesCS7D01G422700	Ribosomal RNA large subunit methyltransferase E	PF01728	GO:0001510 BP: RNA methylation;GO:0008168 MF: methyltransferase activity;GO:0032259 BP: methylation
TraesCS7D01G422800	protease Do-like protein	PF13365
TraesCS7D01G422900	transcription regulatory protein SNF5, putative (BSH)
TraesCS7D01G423000	Serine/threonine-protein kinase	PF01453	GO:0004672 MF: protein kinase activity;GO:0004674 MF: protein serine/threonine kinase activity;GO:0005524 MF: ATP binding;GO:0006468 BP: protein phosphorylation;GO:0048544 BP: recognition of pollen
TraesCS7D01G423100	Heat shock 70 kDa protein	PF00012
TraesCS7D01G423200	Serine/threonine-protein kinase	PF01453	GO:0004672 MF: protein kinase activity;GO:0004674 MF: protein serine/threonine kinase activity;GO:0005524 MF: ATP binding;GO:0006468 BP: protein phosphorylation;GO:0048544 BP: recognition of pollen
TraesCS7D01G423300	Serine/threonine-protein kinase	PF01453	GO:0004672 MF: protein kinase activity;GO:0004674 MF: protein serine/threonine kinase activity;GO:0005524 MF: ATP binding;GO:0006468 BP: protein phosphorylation;GO:0048544 BP: recognition of pollen
TraesCS7D01G423400	Kelch repeat-containing protein 1	PF13426	GO:0005515 MF: protein binding
TraesCS7D01G423500	Kinase-like	PF00069	GO:0004672 MF: protein kinase activity;GO:0005524 MF: ATP binding;GO:0006468 BP: protein phosphorylation
TraesCS7D01G423600	Transcription elongation factor (TFIIS) family protein	PF08711	GO:0005634 CC: nucleus
TraesCS7D01G423700	DUF1644 family protein	PF07800
TraesCS7D01G423800	Zinc finger protein	PF12756	GO:0003676 MF: nucleic acid binding;GO:0008270 MF: zinc ion binding
TraesCS7D01G423900	WEB family protein, chloroplastic
TraesCS7D01G424000	Disease resistance protein (CC-NBS-LRR class) family	PF13456
TraesCS7D01G424100	F-box family protein	PF12937	GO:0005515 MF: protein binding
TraesCS7D01G424200	F-box family protein	PF00646	GO:0005515 MF: protein binding
TraesCS7D01G424300	cDNA clone:002-103-C12, full insert sequence
TraesCS7D01G424400	Replication protein A subunit	PF08784
TraesCS7D01G424500	Receptor-like kinase	PF07714	GO:0004672 MF: protein kinase activity;GO:0005524 MF: ATP binding;GO:0006468 BP: protein phosphorylation
TraesCS7D01G424600	Protein VERNALIZATION INSENSITIVE 3	PF07227	GO:0005515 MF: protein binding
TraesCS7D01G424700	transmembrane protein, putative (DUF247)	PF03140
TraesCS7D01G424800	Receptor protein kinase-like	PF00069	GO:0004672 MF: protein kinase activity;GO:0004713 MF: protein tyrosine kinase activity;GO:0005524 MF: ATP binding;GO:0006468 BP: protein phosphorylation
TraesCS7D01G424900	Leucine-rich repeat receptor-like protein kinase family protein	PF08263	GO:0005515 MF: protein binding
TraesCS7D01G425000	TOPLESS-related 2
TraesCS7D01G425100	electron transporter, putative (Protein of unknown function, DUF547)	PF14389
TraesCS7D01G425200	Guanylate-binding protein 2
TraesCS7D01G425300	Disease resistance protein (TIR-NBS-LRR class) family
TraesCS7D01G425400	Photosystem II CP47 reaction center protein
TraesCS7D01G425500	Leucine-rich repeat receptor-like protein kinase family protein	PF08263	GO:0005515 MF: protein binding
TraesCS7D01G425600	Leucine-rich repeat receptor-like protein kinase family protein	PF08263	GO:0005515 MF: protein binding
TraesCS7D01G425700	Receptor kinase	PF08263	GO:0004672 MF: protein kinase activity;GO:0005515 MF: protein binding;GO:0005524 MF: ATP binding;GO:0006468 BP: protein phosphorylation
TraesCS7D01G425800	Voltage-dependent L-type calcium channel subunit alpha-1D
TraesCS7D01G425900	Flavin-containing monooxygenase	PF00743	GO:0004499 MF: N,N-dimethylaniline monooxygenase activity;GO:0016491 MF: oxidoreductase activity;GO:0050660 MF: flavin adenine dinucleotide binding;GO:0050661 MF: NADP binding;GO:0055114 BP: oxidation-reduction process
TraesCS7D01G426000	Receptor kinase	PF08263	GO:0004672 MF: protein kinase activity;GO:0005515 MF: protein binding;GO:0005524 MF: ATP binding;GO:0006468 BP: protein phosphorylation
TraesCS7D01G426100	HCO3- transporter family
TraesCS7D01G426200	Calmodulin, putative	PF13202	GO:0005509 MF: calcium ion binding
TraesCS7D01G426300	50S ribosomal protein L23
TraesCS7D01G426400	IAA-amino acid hydrolase ILR1, putative	PF01546	GO:0008152 BP: metabolic process;GO:0016787 MF: hydrolase activity
TraesCS7D01G426500	RNA-binding protein	PF00076	GO:0003676 MF: nucleic acid binding
TraesCS7D01G426600	Thaumatin-like protein	PF00314
TraesCS7D01G426700	Ethylene-responsive transcription factor, putative	PF00847	GO:0003677 MF: DNA binding;GO:0003700 MF: transcription factor activity, sequence-specific DNA binding;GO:0006355 BP: regulation of transcription, DNA-templated
TraesCS7D01G426800	DNA polymerase IV	PF16589	GO:0003684 MF: damaged DNA binding;GO:0006281 BP: DNA repair;GO:0016779 MF: nucleotidyltransferase activity;GO:0042276 BP: error-prone translesion synthesis
TraesCS7D01G426900	Transcription elongation factor (TFIIS) family protein		GO:0005634 CC: nucleus
TraesCS7D01G427000	Pentatricopeptide repeat-containing protein	PF13041
TraesCS7D01G427100	F-box family protein
TraesCS7D01G427200	F-box/LRR-repeat protein	PF00646	GO:0005515 MF: protein binding
TraesCS7D01G427300	Transcription elongation factor (TFIIS) family protein		GO:0005634 CC: nucleus
TraesCS7D01G427400	Retrovirus-related Pol polyprotein from transposon 297 family
TraesCS7D01G427500	Cytochrome b5	PF00173	GO:0020037 MF: heme binding
TraesCS7D01G427600	F-box protein
TraesCS7D01G427700	F-box protein
TraesCS7D01G427800	Histone H2A	PF00125	GO:0000786 CC: nucleosome;GO:0003677 MF: DNA binding;GO:0005634 CC: nucleus;GO:0046982 MF: protein heterodimerization activity
TraesCS7D01G427900	Histone H2A	PF00125	GO:0000786 CC: nucleosome;GO:0003677 MF: DNA binding;GO:0005634 CC: nucleus;GO:0046982 MF: protein heterodimerization activity
TraesCS7D01G428000	transmembrane protein, putative (DUF679)	PF05078
TraesCS7D01G428100	Pentatricopeptide repeat-containing protein	PF17177
TraesCS7D01G428200	Desiccation-related protein PCC13-62, putative, expressed	PF13668
TraesCS7D01G428300	Histone H2A	PF00125	GO:0000786 CC: nucleosome;GO:0003677 MF: DNA binding;GO:0005634 CC: nucleus;GO:0046982 MF: protein heterodimerization activity
TraesCS7D01G428400	Histone H2A	PF00125	GO:0000786 CC: nucleosome;GO:0003677 MF: DNA binding;GO:0005634 CC: nucleus;GO:0046982 MF: protein heterodimerization activity
TraesCS7D01G428500	cDNA clone:J013058P10, full insert sequence
TraesCS7D01G428600	Actin cross-linking protein, putative (DUF569)	PF04601
TraesCS7D01G428700	Copper-transporting ATPase	PF00122	GO:0000166 MF: nucleotide binding;GO:0006812 BP: cation transport;GO:0016021 CC: integral component of membrane;GO:0019829 MF: cation-transporting ATPase activity;GO:0046872 MF: metal ion binding
TraesCS7D01G428800	Seed maturation protein LEA 4	PF03760	GO:0009793 BP: embryo development ending in seed dormancy
TraesCS7D01G428900	Germin-like protein 1	PF00190	GO:0030145 MF: manganese ion binding;GO:0045735 MF: nutrient reservoir activity
TraesCS7D01G429000	Copper transport protein family	PF00403	GO:0030001 BP: metal ion transport;GO:0046872 MF: metal ion binding
TraesCS7D01G429100	Retrotransposon protein, putative, unclassified, expressed	PF13456	GO:0003676 MF: nucleic acid binding
TraesCS7D01G429200	Germin-like protein 1	PF00190	GO:0030145 MF: manganese ion binding;GO:0045735 MF: nutrient reservoir activity
TraesCS7D01G429300	Germin-like protein 1	PF00190	GO:0030145 MF: manganese ion binding;GO:0045735 MF: nutrient reservoir activity
TraesCS7D01G429400	2-oxoglutarate (2OG) and Fe(II)-dependent oxygenase superfamily protein	PF14226	GO:0016491 MF: oxidoreductase activity;GO:0055114 BP: oxidation-reduction process
TraesCS7D01G429500	disease resistance protein (TIR-NBS-LRR class)	PF00931	GO:0043531 MF: ADP binding
TraesCS7D01G429600	Disease resistance protein (TIR-NBS-LRR class) family	PF00931	GO:0043531 MF: ADP binding
TraesCS7D01G429700	Late embryogenesis abundant (LEA) hydroxyproline-rich glycoprotein family	PF03168
TraesCS7D01G429800	Late embryogenesis abundant (LEA) hydroxyproline-rich glycoprotein family	PF03168
TraesCS7D01G429900	2-oxoglutarate (2OG) and Fe(II)-dependent oxygenase superfamily protein	PF14226	GO:0016491 MF: oxidoreductase activity;GO:0055114 BP: oxidation-reduction process
TraesCS7D01G430000	RNA polymerase I-specific transcription initiation factor RRN3	PF05327
TraesCS7D01G430100	F-box protein
TraesCS7D01G430200	F-box family protein	PF00646	GO:0005515 MF: protein binding
TraesCS7D01G430300	F-box family protein
TraesCS7D01G430400	F-box family protein	PF08268
TraesCS7D01G430500	F-box family protein	PF00646	GO:0005515 MF: protein binding
TraesCS7D01G430600	BTB/POZ domain containing protein, expressed	PF00651	GO:0005515 MF: protein binding
TraesCS7D01G430700	Glycosyltransferases	PF03360	GO:0015018 MF: galactosylgalactosylxylosylprotein 3-beta-glucuronosyltransferase activity;GO:0016020 CC: membrane
TraesCS7D01G430800	EH domain-containing protein 1	PF12763	GO:0005509 MF: calcium ion binding;GO:0005515 MF: protein binding;GO:0005525 MF: GTP binding
TraesCS7D01G430900	gamma-irradiation and mitomycin c induced 1
TraesCS7D01G431000	Ubiquitin carboxyl-terminal hydrolase-like protein	PF11955
TraesCS7D01G431100	SBP (S-ribonuclease-binding protein) family protein, putative	PF13920	GO:0005515 MF: protein binding;GO:0008270 MF: zinc ion binding
TraesCS7D01G431200	SBP (S-ribonuclease-binding protein) family protein, putative	PF13920	GO:0005515 MF: protein binding;GO:0008270 MF: zinc ion binding
TraesCS7D01G431300	SBP (S-ribonuclease-binding protein) family protein, putative	PF13920	GO:0005515 MF: protein binding;GO:0008270 MF: zinc ion binding
TraesCS7D01G431400	Poly (ADP-ribose) glycohydrolase (PARG)
TraesCS7D01G431500	Glutathione synthetase	PF03917	GO:0004363 MF: glutathione synthase activity;GO:0005524 MF: ATP binding;GO:0006750 BP: glutathione biosynthetic process;GO:0016874 MF: ligase activity
TraesCS7D01G431600	Glutathione synthetase		GO:0004363 MF: glutathione synthase activity;GO:0005524 MF: ATP binding
TraesCS7D01G431700	DNA-BINDING TRANSCRIPTION FACTOR 2	PF16719	GO:0003682 MF: chromatin binding
TraesCS7D01G431800	Protein SAWADEE HOMEODOMAIN-like protein 2	PF16719	GO:0003682 MF: chromatin binding
TraesCS7D01G431900	Protein sawadee homeodomain-like 2	PF16719	GO:0003682 MF: chromatin binding
TraesCS7D01G432000	Histone H3	PF00125	GO:0000786 CC: nucleosome;GO:0003677 MF: DNA binding;GO:0046982 MF: protein heterodimerization activity
TraesCS7D01G432100	Phosphoribosylaminoimidazole-succinocarboxamide synthase	PF16719	GO:0003682 MF: chromatin binding
TraesCS7D01G432200	Phosphoribosylaminoimidazole-succinocarboxamide synthase	PF16719	GO:0003682 MF: chromatin binding
TraesCS7D01G432300	glucuronoxylan 4-O-methyltransferase-like protein (DUF579)	PF04669	GO:0045492 BP: xylan biosynthetic process
TraesCS7D01G432400	Leucine--tRNA ligase
TraesCS7D01G432500	F-box domain containing protein-like	PF03478
TraesCS7D01G432600	F-box and JmjC domain-containing protein	PF12937	GO:0005515 MF: protein binding
TraesCS7D01G432700	Remorin	PF03763
TraesCS7D01G432800	2-oxoglutarate (2OG) and Fe(II)-dependent oxygenase superfamily protein	PF14226	GO:0016491 MF: oxidoreductase activity;GO:0055114 BP: oxidation-reduction process
TraesCS7D01G432900	RNA binding protein, putative	PF00076	GO:0003676 MF: nucleic acid binding
TraesCS7D01G433000	S-adenosyl-L-methionine-dependent methyltransferases superfamily protein	PF03141	GO:0008168 MF: methyltransferase activity
TraesCS7D01G433100	O-fucosyltransferase family protein	PF10250
TraesCS7D01G433200	RING/U-box superfamily protein	PF13639	GO:0005515 MF: protein binding;GO:0008270 MF: zinc ion binding
TraesCS7D01G433300	Arginine-glutamic acid dipeptide repeats protein		GO:0003677 MF: DNA binding
TraesCS7D01G433400	RING/U-box superfamily protein	PF13639	GO:0005515 MF: protein binding;GO:0008270 MF: zinc ion binding
TraesCS7D01G433500	Exocyst complex component EXO84B
TraesCS7D01G433600	Phototropic-responsive NPH3 family protein
TraesCS7D01G433700	Regulator of Vps4 activity in the MVB pathway protein, putative	PF03398	GO:0015031 BP: protein transport
TraesCS7D01G433800	Ras family protein	PF00071	GO:0003924 MF: GTPase activity;GO:0005525 MF: GTP binding
TraesCS7D01G433900	Low-molecular-weight cysteine-rich 38
TraesCS7D01G434000	Transmembrane protein, putative
TraesCS7D01G434100	FKBP-like peptidyl-prolyl cis-trans isomerase family protein
TraesCS7D01G434200	50S ribosomal protein L33 2
TraesCS7D01G434300	Dirigent protein	PF03018
TraesCS7D01G434400	Zinc finger, C3HC4 type (RING finger) protein	PF00092
TraesCS7D01G434500	Glycosyltransferase	PF00201	GO:0008152 BP: metabolic process;GO:0016758 MF: transferase activity, transferring hexosyl groups
TraesCS7D01G434600	Protein TolB	PF07676
TraesCS7D01G434700	shaggy-like protein kinase 41
TraesCS7D01G434800	Histone deacetylase HDT1
TraesCS7D01G434900	P-loop containing nucleoside triphosphate hydrolases superfamily protein
TraesCS7D01G435000	Histone deacetylase 2a, putative
TraesCS7D01G435100	Protein SCO1-like protein, mitochondrial	PF02630	GO:0045454 BP: cell redox homeostasis
TraesCS7D01G435200	Lipid transfer protein	PF14368
TraesCS7D01G435300	RNA-binding (RRM/RBD/RNP motifs) family protein	PF12274
TraesCS7D01G435400	Transducin/WD40 repeat protein	PF00400	GO:0005515 MF: protein binding;GO:0016226 BP: iron-sulfur cluster assembly;GO:0097361 CC: CIA complex
TraesCS7D01G435500	Transducin/WD40 repeat protein	PF00400	GO:0005515 MF: protein binding;GO:0016226 BP: iron-sulfur cluster assembly;GO:0097361 CC: CIA complex
TraesCS7D01G435600	Mitochondrial intermediate peptidase	PF01432	GO:0004222 MF: metalloendopeptidase activity;GO:0006508 BP: proteolysis
TraesCS7D01G435700	Protein kinase superfamily protein	PF00069	GO:0004672 MF: protein kinase activity;GO:0005524 MF: ATP binding;GO:0006468 BP: protein phosphorylation
TraesCS7D01G435800	DJ-1 family protein	PF01965
TraesCS7D01G435900	DUF3511 domain protein	PF12023
TraesCS7D01G436000	B3 domain-containing protein family
TraesCS7D01G436100	Translation machinery-associated protein 7	PF09072
TraesCS7D01G436200	transmembrane protein, putative (DUF594)	PF13968
TraesCS7D01G436300	NBS-LRR-like resistance protein	PF00931	GO:0043531 MF: ADP binding
TraesCS7D01G436400	transmembrane protein, putative (DUF594)	PF13968
TraesCS7D01G436500	Kinesin-like protein
TraesCS7D01G436600	NBS-LRR disease resistance protein, putative, expressed	PF00931	GO:0043531 MF: ADP binding
TraesCS7D01G436700	Hydroxycinnamoyl-CoA shikimate/quinate hydroxycinnamoyltransferase	PF02458	GO:0016747 MF: transferase activity, transferring acyl groups other than amino-acyl groups
TraesCS7D01G436800	Auxin response factor	PF02362	GO:0003677 MF: DNA binding;GO:0005515 MF: protein binding;GO:0005634 CC: nucleus;GO:0006355 BP: regulation of transcription, DNA-templated;GO:0009725 BP: response to hormone

## Sheet: Table S2
Table S2. Expression patterns of 280 annotated genes in wheat flag leaf harvested at 3, 7, 10, 13, 15, 17, 19, 21, 23, and 26 days after anthesis (DAA).
Gene-ID	13 DAA	15 DAA	17 DAA	19 DAA	21 DAA	23 DAA	26 DAA
TraesCS7D01G408900	0	0	0	0	0	0	0
TraesCS7D01G409000	3.99036	4.43496	4.14199	4.43457	4.11472	4.28207	4.88716
TraesCS7D01G409100	1.35745	2.21402	1.62609	1.69616	1.93961	2.76799	3.21584
TraesCS7D01G409200	0	0	0	0	0	0	0
TraesCS7D01G409300	1.0278	0.999921	0.977676	0.942856	0.818736	0.681815	0
TraesCS7D01G409400	0	0	0	0	0	0	0
TraesCS7D01G409500	3.23481	3.42518	3.336	3.29881	3.43187	3.76454	3.63169
TraesCS7D01G409600	4.55349	4.27022	4.52948	4.39326	4.52251	4.53209	4.32646
TraesCS7D01G409700	0.784398	1.06994	1.49473	1.13721	1.19754	1.78736	2.2261
TraesCS7D01G409800	0.706977	0.747485	0.667959	0.836358	1.03441	1.39206	1.09162
TraesCS7D01G409900	4.56422	4.75348	4.78622	4.85818	4.86369	5.08288	5.25336
TraesCS7D01G410000	0	0	0	0	0	0	0.787232
TraesCS7D01G410100	0	0	0	0	0	0	0
TraesCS7D01G410200	0	0	0	0	0	0	0
TraesCS7D01G410300	0	0	0	0	0	0	0
TraesCS7D01G410400	0	0	0	0	0	0	0
TraesCS7D01G410500	0	0	0	0	0	0	0
TraesCS7D01G410600	0	0	0	0	0	0	0
TraesCS7D01G410700	0	0	0	0	0	0	0
TraesCS7D01G410800	0	0	0	0	0	0	0
TraesCS7D01G410900	0	0	0	0	0	0	0
TraesCS7D01G411000	0	0	0	0	0	0	0
TraesCS7D01G411100	0	0	0	0	0	0	0
TraesCS7D01G411200	0	0	0	0	0	0	0
TraesCS7D01G411300	2.05785	2.59732	2.608	2.22713	2.18534	2.82688	2.58475
TraesCS7D01G411400	0	0	0	0	0	0	0
TraesCS7D01G411500	0	0	0.0785693	0	0	0	0.0015664
TraesCS7D01G411600	5.84418	6.04837	5.52036	5.56257	5.53229	5.58274	5.5757
TraesCS7D01G411700	0	0	0	0.614458	0	0	0
TraesCS7D01G411800	0	0	0	0	0	0	0
TraesCS7D01G411900	0	0	0	0	0	0	0
TraesCS7D01G412000	4.06238	3.83183	4.13356	4.09169	4.30249	4.41662	4.67597
TraesCS7D01G412100	1.67418	1.50827	1.87691	1.79971	2.14631	2.36178	1.99629
TraesCS7D01G412200	6.46099	6.42391	6.37005	6.46041	6.3034	6.42546	6.73007
TraesCS7D01G412300	0	0	0	0	0	0	0
TraesCS7D01G412400	2.96188	3.03111	3.07232	3.0396	2.94055	3.68439	3.61624
TraesCS7D01G412500	4.66564	4.61202	4.70973	4.77784	4.82883	4.431	4.10163
TraesCS7D01G412600	1.35106	1.16149	1.57644	1.47634	1.54152	1.15388	1.04956
TraesCS7D01G412700	2.68367	3.06197	3.04705	2.75831	2.90669	3.27	3.38566
TraesCS7D01G412800	0.597329	0	0	0.0831348	0.165064	0.124284	0
TraesCS7D01G412900	0	0	0	0	0	0.523607	0.91347
TraesCS7D01G413000	0	0	0	0	0	0	0
TraesCS7D01G413100	1.22323	1.30918	1.29671	1.2323	1.39392	1.07219	1.79722
TraesCS7D01G413200	0	0	0	0	0	0	0
TraesCS7D01G413300	0	0	0	0	0	0	0
TraesCS7D01G413400	0.67265	0	0	0.580059	0	0.187883	0
TraesCS7D01G413500	1.4478	2.59727	2.28313	2.04544	2.52924	2.60366	1.92209
TraesCS7D01G413600	0	0	0	0	0	0	0
TraesCS7D01G413700	0	0	0	0	0	0	0
TraesCS7D01G413800	0	0	0	0	0	0	0
TraesCS7D01G413900	0	0	0	0	0	0	0
TraesCS7D01G414000	0	0	0	0	0	0	0
TraesCS7D01G414100	0	0	0	0	0	0	0
TraesCS7D01G414200	0	0	0	0	0	0	0
TraesCS7D01G414300	2.63696	2.78491	2.61918	2.68234	2.7966	3.15288	3.35886
TraesCS7D01G414400	1.81932	2.12437	2.0837	2.0572	2.06587	2.46254	2.80124
TraesCS7D01G414500	0.445321	0.0692462	0.206564	0.3844	0.573724	0	0.304673
TraesCS7D01G414600	1.61916	1.36807	1.40465	1.45071	1.77058	0.936289	0.646427
TraesCS7D01G414700	3.61213	3.5781	4.10626	3.75271	3.59492	3.94186	4.33492
TraesCS7D01G414800	0	0	0	0	0	0	0
TraesCS7D01G414900	0	0	0	0	0	0	0
TraesCS7D01G415000	0	0	0	0	0	0	0
TraesCS7D01G415100	2.59606	2.77753	2.7608	2.69899	2.62293	2.82416	3.0133
TraesCS7D01G415200	0.0624676	0	0	0	0	0	0
TraesCS7D01G415300	0.389411	0.774342	0.861932	0.611761	0.58936	1.32101	1.15321
TraesCS7D01G415400	0	0	0	0	0	0	0
TraesCS7D01G415500	0	0	0	0	0	0	0
TraesCS7D01G415600	0	0	0	0	0	0	0
TraesCS7D01G415700	0	0	0	0	0	0	0
TraesCS7D01G415800	0	0	0	0	0	0	0
TraesCS7D01G415900	0	0	0	0	0	0	0
TraesCS7D01G416000	2.68219	2.5006	2.54388	2.58377	2.69068	2.71404	2.4491
TraesCS7D01G416100	2.66122	2.50061	2.70041	2.65053	2.52516	2.67461	2.74396
TraesCS7D01G416200	0	0	0	0	0	0	0.0431546
TraesCS7D01G416300	0	0	0	0	0	0	0
TraesCS7D01G416400	0	0	0	0	0	0	0
TraesCS7D01G416500	0.575212	1.06961	0.646657	0.937621	0.726721	0.954251	1.15429
TraesCS7D01G416600	0	0	0	0	0	0	0
TraesCS7D01G416700	0.613066	0.578532	1.06109	0.642122	0.143248	0.662412	0.358154
TraesCS7D01G416800	2.72694	1.58362	1.64036	2.7293	1.50542	1.2664	0
TraesCS7D01G416900	5.7352	6.18051	6.13973	6.25448	6.12053	6.39875	6.80863
TraesCS7D01G417000	0	0	0	0	0	0	0
TraesCS7D01G417100	2.0238	2.65719	2.03831	2.40307	2.24478	2.06823	2.52485
TraesCS7D01G417200	0	0	0	0	0	0	0
TraesCS7D01G417300	0	0	0	0	0	0	0
TraesCS7D01G417400	0	0	0	0	0	0	0
TraesCS7D01G417500	0	0	0	0	0	0	0
TraesCS7D01G417600	0	0	0	0	0	0	0
TraesCS7D01G417700	0	0	0	0	0	0	0
TraesCS7D01G417800	0	1.38954	0	0.355697	0	0	1.49111
TraesCS7D01G417900	0.778057	1.4816	1.17966	1.11421	1.14801	1.18269	1.70566
TraesCS7D01G418000	1.27446	1.76066	1.64772	1.7639	1.57474	1.82601	2.23109
TraesCS7D01G418100	0	0	0	0	0	0	0
TraesCS7D01G418200	3.2255	3.45242	3.37485	3.76749	3.80828	4.09741	4.52658
TraesCS7D01G418300	1.91653	2.27973	1.67381	2.0124	2.17448	2.15681	2.36848
TraesCS7D01G418400	0	0	0	0	0	0	0
TraesCS7D01G418500	0	0	0	0	0	0	0
TraesCS7D01G418600	0	0	0	0	0	0	0
TraesCS7D01G418700	0	0	0	0	0	0	0
TraesCS7D01G418800	0	0	0	0	0	0	0
TraesCS7D01G418900	0	0	0	0	0	0	0
TraesCS7D01G419000	0	0	0	0	0	0	0
TraesCS7D01G419100	0	0	0	0	0	0	0
TraesCS7D01G419200	0	0	0	0	0	0	0
TraesCS7D01G419300	0	0	0	0	0	0	0
TraesCS7D01G419400	6.31445	7.06578	7.11488	5.80236	6.05365	6.04282	6.88323
TraesCS7D01G419500	0	0	0	0	0	0	0
TraesCS7D01G419600	0	0	0	0	0	0	0
TraesCS7D01G419700	3.99677	4.00674	3.54125	3.54103	3.7795	2.97012	2.12472
TraesCS7D01G419800	1.38302	1.81251	1.65905	1.31502	1.2298	1.52363	1.76632
TraesCS7D01G419900	0	0	0.0905224	0	0	0	0.294484
TraesCS7D01G420000	0	0	0	0	0	0	0
TraesCS7D01G420100	0	0.497093	0.392032	0.0061199	0.962142	1.41483	0.507086
TraesCS7D01G420200	0	0	0	0	0	0	0
TraesCS7D01G420300	0	0	0	0	0	0	0
TraesCS7D01G420400	3.35894	2.63653	4.39109	3.75078	3.43521	3.95759	3.85689
TraesCS7D01G420500	3.12215	2.92942	3.705	2.88104	2.76001	2.59118	3.00715
TraesCS7D01G420600	0	0	0	0	0	0	0
TraesCS7D01G420700	0	0	0	0	0	0	0
TraesCS7D01G420800	0	0	0	0	0	0	0
TraesCS7D01G420900	0	0	0	0	0	0	0
TraesCS7D01G421000	1.34585	1.45428	1.16099	1.17888	1.47363	1.7336	1.54258
TraesCS7D01G421100	1.17994	0.101061	1.09238	0.246039	0.622452	0	0
TraesCS7D01G421200	0	0	0.00131994	0	0	0	0
TraesCS7D01G421300	0	0	0	0	0	0	0
TraesCS7D01G421400	2.95125	1.96744	2.00437	2.58134	1.89616	0.1528	0
TraesCS7D01G421500	3.99499	4.10694	3.87391	3.85288	4.13398	3.57452	3.11229
TraesCS7D01G421600	0	0	0	0	0	0	0
TraesCS7D01G421700	1.11648	1.28316	1.07452	1.1526	1.23309	1.72216	1.71457
TraesCS7D01G421800	7.6184	7.78563	7.5717	7.44952	7.7427	7.79371	7.81594
TraesCS7D01G421900	0	0	0	0	0	0	0
TraesCS7D01G422000	0	0	0	0	0	0	0
TraesCS7D01G422100	0	0	0	0	0	0	0
TraesCS7D01G422200	0	0	0	0	0	0	0
TraesCS7D01G422300	0	0	0	0	0	0	0
TraesCS7D01G422400	4.28997	4.39436	4.94419	4.7816	4.0031	5.0602	5.23505
TraesCS7D01G422500	0	1.24458	0.58281	0.578871	0.619646	1.45911	0.985428
TraesCS7D01G422600	0	0	0	0	0	0	0
TraesCS7D01G422700	1.34067	1.62423	1.15624	1.39258	1.14208	1.76369	1.64033
TraesCS7D01G422800	2.86041	3.01038	2.91026	2.79671	2.88557	2.77385	2.61299
TraesCS7D01G422900	0.0369346	0.343398	0	0	0	0	0.342392
TraesCS7D01G423000	0	0	0	0	0	0	0
TraesCS7D01G423100	0	0	0	0	0	0	0
TraesCS7D01G423200	0.498087	0.790753	0.817803	0.951623	1.0095	1.30592	1.55371
TraesCS7D01G423300	0.323047	0	0.0963896	0.00287531	0.130019	0	0
TraesCS7D01G423400	4.00434	4.01219	4.17996	4.06199	4.11849	4.32056	4.31112
TraesCS7D01G423500	0	0	0	0	0	0	0
TraesCS7D01G423600	0	0	0	0	0	0	0
TraesCS7D01G423700	2.73466	3.31906	3.07034	3.15394	2.76962	3.5122	3.70247
TraesCS7D01G423800	3.37799	3.47967	3.49134	3.45965	3.21371	3.55753	4.02054
TraesCS7D01G423900	0	0	0	0	0	0	0
TraesCS7D01G424000	0	0	0	0	0	0	0
TraesCS7D01G424100	0	0	0	0	0	0	0
TraesCS7D01G424200	0.296487	0.499609	0.634302	0.164834	0.16704	0.245901	0.632665
TraesCS7D01G424300	0.949291	2.32042	1.57263	1.95387	1.22016	1.65783	2.28487
TraesCS7D01G424400	0	0	0	0	0	0	0
TraesCS7D01G424500	0	0	0	0	0	0	0
TraesCS7D01G424600	0	0	0	0	0	0	0
TraesCS7D01G424700	0	0	0	0	0	0	0
TraesCS7D01G424800	1.90035	2.02275	1.78669	2.06211	1.28677	1.38012	1.77179
TraesCS7D01G424900	0.773828	1.48808	1.55802	1.95581	1.44559	0.373602	1.43621
TraesCS7D01G425000	1.22648	1.47407	1.19425	1.34743	1.08963	1.32717	1.29073
TraesCS7D01G425100	0	0	0	0	0	0	0
TraesCS7D01G425200	0	0	0	0	0	0	0
TraesCS7D01G425300	0	0	0	0	0	0	0
TraesCS7D01G425400	0	0	0	0	0	0	0
TraesCS7D01G425500	0	0	0	0	0	0	0
TraesCS7D01G425600	0	0	0	0	0	0	0
TraesCS7D01G425700	0	0	0	0	0	0	0
TraesCS7D01G425800	0	0	0	0	0	0	0
TraesCS7D01G425900	0	0	0	0	0	0	0
TraesCS7D01G426000	0	0	0	0	0	0	0
TraesCS7D01G426100	0	0	0	0	0	0	0
TraesCS7D01G426200	1.93956	1.5035	0.814039	1.46897	1.38675	1.57762	0
TraesCS7D01G426300	0.0415178	0	0.223595	0	0	0	0.231494
TraesCS7D01G426400	1.69621	2.83263	2.48145	1.5876	1.7726	2.32569	2.10068
TraesCS7D01G426500	0	0	0	0	0	0	0
TraesCS7D01G426600	0	0	0	0	0	0	0
TraesCS7D01G426700	0	0	0	0	0	0	0
TraesCS7D01G426800	0.595979	0.621321	0.903823	0.65972	0.557568	0.870964	0.338513
TraesCS7D01G426900	0	0	0	0	0	0	0
TraesCS7D01G427000	0	0	0	0	0	0	0
TraesCS7D01G427100	0	0	0	0	0	0	0
TraesCS7D01G427200	0	0	0	0	0	0	0
TraesCS7D01G427300	0	0	0	0	0	0	0
TraesCS7D01G427400	0	0	0	0	0	0	0
TraesCS7D01G427500	0	0	0	0	0	0	0
TraesCS7D01G427600	0	0	0	0	0	0	0
TraesCS7D01G427700	0	0	0	0	0	0	0
TraesCS7D01G427800	0	0.374394	0	0	0.273281	0	0
TraesCS7D01G427900	4.1134	4.11537	3.47621	3.77422	4.57195	4.45588	4.08483
TraesCS7D01G428000	0	0	0	0	0	0	0
TraesCS7D01G428100	0	0	0	0	0	0	0
TraesCS7D01G428200	0	0.00406315	0.24066	0	0	0	0
TraesCS7D01G428300	0	0	0	0	0	0	0
TraesCS7D01G428400	0	0	0	0	0	0	0
TraesCS7D01G428500	0	0	0	0	0	0	0
TraesCS7D01G428600	0	0	0	0	0	0	0
TraesCS7D01G428700	3.47725	3.46753	3.69901	3.66709	3.73288	3.76937	3.65862
TraesCS7D01G428800	0	0	0	0	0	0	0
TraesCS7D01G428900	0	0	0	0	0	0	0
TraesCS7D01G429000	8.60979	8.65338	8.81297	8.83012	8.86878	8.81574	8.80172
TraesCS7D01G429100	0	0	0	0	0	0	0
TraesCS7D01G429200	0	0	0	0	0	0	0
TraesCS7D01G429300	0	0	0	0	0	0	0
TraesCS7D01G429400	4.36837	4.16482	4.56673	4.13253	4.06296	4.60121	4.25249
TraesCS7D01G429500	0	0	0	0	0	0	0
TraesCS7D01G429600	0	0.0441922	0	0	0.00527398	0.63433	0.532556
TraesCS7D01G429700	0.749792	1.8097	1.06943	1.20638	1.61385	2.27578	1.47602
TraesCS7D01G429800	0.669278	1.57937	0.654888	1.08435	1.13165	1.93684	1.04696
TraesCS7D01G429900	0	0	0	0	0	0	0
TraesCS7D01G430000	3.89699	3.693	3.89251	3.76705	3.77759	4.35942	3.59414
TraesCS7D01G430100	0	0	0	0	0	0	0
TraesCS7D01G430200	0	0	0	0	0	0	0
TraesCS7D01G430300	0	0	0	0	0	0	0
TraesCS7D01G430400	0	0	0	0	0	0	0
TraesCS7D01G430500	0	0	0	0	0	0	0
TraesCS7D01G430600	0	0	0	0	0	0	0
TraesCS7D01G430700	4.02762	4.21932	4.39251	4.37249	4.20046	4.4924	4.99412
TraesCS7D01G430800	4.08406	4.50128	4.57734	4.50617	4.43223	4.89851	5.29453
TraesCS7D01G430900	2.1431	2.18898	1.93625	1.84057	1.97063	2.02322	2.2694
TraesCS7D01G431000	0	0	0	0	0	0	0
TraesCS7D01G431100	0	0.754012	0	0	0	0.107472	0
TraesCS7D01G431200	0.110414	0.781058	0	0.00580717	0	0.370183	0
TraesCS7D01G431300	0	0	0	0	0	0	0
TraesCS7D01G431400	0	0	0	0	0	0	0
TraesCS7D01G431500	3.41315	4.58863	3.27311	4.35822	3.04439	3.59846	5.11138
TraesCS7D01G431600	0.768524	1.15872	0	0.651557	0	0.721171	2.54423
TraesCS7D01G431700	0	0	0	0	0	0	0
TraesCS7D01G431800	0	0	0	0	0	0	0
TraesCS7D01G431900	0	0	0	0	0	0	0
TraesCS7D01G432000	0	0	0	0	0	0	0
TraesCS7D01G432100	0	0	0	0	0	0	0
TraesCS7D01G432200	0	0	0	0	0	0	0
TraesCS7D01G432300	0	0.683936	0.00415474	0.0720976	0.200777	0.770246	0.128777
TraesCS7D01G432400	0	0	0	0	0	0	0
TraesCS7D01G432500	0.528778	0.782657	0.419672	0.592432	0.754295	0.760769	0.670683
TraesCS7D01G432600	0	0	0	0	0	0	0
TraesCS7D01G432700	2.74218	2.93676	2.42108	2.69963	2.6898	3.43682	2.79778
TraesCS7D01G432800	0	0	0	0	0	0	0
TraesCS7D01G432900	2.32258	2.678	2.47119	2.55673	2.56589	2.73	2.60478
TraesCS7D01G433000	0	0	0	0	0	0	0
TraesCS7D01G433100	0.558137	0.836845	0.754149	0.56963	0.418957	0.937852	1.0652
TraesCS7D01G433200	0	0	0	0	0	0	0
TraesCS7D01G433300	0.340881	0.336569	0.432015	0.262257	0.652393	0.390275	0.392589
TraesCS7D01G433400	0	0	0	0	0	0	0
TraesCS7D01G433500	0	0	0	0	0	0	0
TraesCS7D01G433600	0	0	0	0	0	0	0
TraesCS7D01G433700	0	0	0	0	0	0	0
TraesCS7D01G433800	0	0	0	0	0	0	0
TraesCS7D01G433900	0	0	0	0	0	0	0
TraesCS7D01G434000	0	0	0	0	0	0	0
TraesCS7D01G434100	0	0	0	0	0	0	0
TraesCS7D01G434200	0	0	0	0	0	0	0
TraesCS7D01G434300	0	0	0	0	0	0	0
TraesCS7D01G434400	0	0	0	0	0	0	0
TraesCS7D01G434500	0	0	0	0	0	0	0
TraesCS7D01G434600	0	0	0	0	0	0	0
TraesCS7D01G434700	0	0	0	0	0	0	0
TraesCS7D01G434800	0	0	0	0	0	0	0
TraesCS7D01G434900	0	0	0	0	0	0	0
TraesCS7D01G435000	0	0	0	0	0	0	0
TraesCS7D01G435100	1.0291	0.539088	0.946883	0.642726	0.500163	0.394295	1.22239
TraesCS7D01G435200	3.03332	3.36017	3.73784	3.63469	3.38822	3.4421	4.42587
TraesCS7D01G435300	0	0	0	0	0	0	0
TraesCS7D01G435400	2.2037	2.8341	2.48035	2.68515	2.188	2.72447	3.39377
TraesCS7D01G435500	0	0	0	0	0	0	0
TraesCS7D01G435600	0.498804	1.09169	0.746539	0.801953	0.348173	0.810798	0.594428
TraesCS7D01G435700	0	0	0	0	0	0	0
TraesCS7D01G435800	0.0889688	0.237857	0.03681	0.190758	0.137815	0.723093	0
TraesCS7D01G435900	0	0	0	0	0	0	0
TraesCS7D01G436000	0	0	0	0	0	0	0
TraesCS7D01G436100	7.14607	7.14343	7.15321	6.95271	6.8631	7.21925	7.22449
TraesCS7D01G436200	0	0	0	0	0	0	0
TraesCS7D01G436300	0.635172	0.454323	0.416757	0.513962	0.441685	0.898714	0.998593
TraesCS7D01G436400	0	0	0	0	0	0	0
TraesCS7D01G436500	0	0	0	0	0	0	0
TraesCS7D01G436600	2.92468	3.38308	3.26054	3.21827	3.21061	3.59798	3.90686
TraesCS7D01G436700	0	0	0	0	0	0	0
TraesCS7D01G436800	2.39464	2.85724	3.42521	2.73789	2.79132	3.42152	4.17558
